# Supplementary material for: Real-World Wrist-Derived Digital Mobility Outcomes in People with Multiple Long-Term Conditions: A Comparison of Algorithms
Source: Bioengineering (Basel). 2025 Oct 15;12(10):1108. doi: 10.3390/bioengineering12101108 (PMC12561645; doi:10.3390/bioengineering12101108)
Supplement: Supplementary file 1 [file bioengineering-12-01108-s001.zip]

Archive with 1 entries (1 files):
- bioengineering-3871133-supplementary.pdf
